# Supplementary material for: In Vivo Confocal Microscopy Cellular Features of Host and Organism in Bacterial, Fungal, and Acanthamoeba Keratitis
Source: Am J Ophthalmol. 2018 Jun;190:24–33. doi: 10.1016/j.ajo.2018.03.010 (PMC5972002; doi:10.1016/j.ajo.2018.03.010)
Supplement: Data Profile [file mmc1.xml]

<?xml version="1.0" encoding="UTF-8"?>
<?xml-stylesheet type="text/xsl" href="#"?>
<xsl:stylesheet version="1.0" xmlns:xsl="http://www.w3.org/1999/XSL/Transform" xmlns:data="http://www.example.com/">
	<xsl:template match="/xsl:stylesheet">
		<xsl:apply-templates select="/xsl:stylesheet/data:data/*"/>
	</xsl:template>
	<xsl:template match="datasets">
	  <html>
		<body>
		<div>
			<h2>Data Profile - Data Sets</h2>
			<p><span style="font-weight:bold;">Author: </span><xsl:value-of select="/xsl:stylesheet/data:data/datasets/author"/></p>
			<xsl:if test="/xsl:stylesheet/data:data/datasets/type = 0">  
				<div>				
					<p  style="font-weight:bold;">Author not specifying any data sets in this Data Profile</p>
					<p><span style="font-weight:bold;padding-left:10px;">Reason: </span><xsl:value-of select="/xsl:stylesheet/data:data/datasets/dataset/reason"/></p>
					<p><span style="font-weight:bold; padding-left:10px;">Comments: </span><xsl:value-of select="/xsl:stylesheet/data:data/datasets/dataset/comments"/></p>
				</div>
			</xsl:if>
			<xsl:if test="/xsl:stylesheet/data:data/datasets/type = 1">   
				<div>
					<table border="1">
					
					  <tr bgcolor="#ff9933">
						<th>Name</th>
						<th>Caption</th>
						<th>Description</th>
						<th>File type</th>
						<th>File Size</th>
						<th>Source</th>
						<th>Access Type</th>
					  </tr>
					  <xsl:for-each select="/xsl:stylesheet/data:data/datasets/dataset">
					  <tr>
						<td><xsl:value-of select="name"/></td>
						<td><xsl:value-of select="caption"/></td>
						<td><xsl:value-of select="description"/></td>
						<td><xsl:value-of select="filetype/name"/>&#160;</td>					
						<td><xsl:value-of select="filesize"/> &#160;</td>
						<td><xsl:value-of select="sourcename"/></td>
						<td >
							<span><xsl:value-of select="access/name"/></span>
							<div style="padding-left:20px;">
							<table >
								<xsl:if test="access/type = 0">                                  
									<tr>
										<td>File name: </td>
										<td><xsl:value-of select="access/filename"/></td>                                
									</tr>
									</xsl:if>
									<xsl:if test="access/type = 1">
										<tr>
											<tr>
												<td>Repositary name: </td>
												<td><xsl:value-of select="access/reponame"/></td>
											</tr>
											<tr>
												<td>Persistent identifier of the data set: </td>
												<td><xsl:value-of select="access/PersistentId"/></td>
											</tr>
											<tr>
												<td>Deep-link URL to the data set: </td>
												<td><xsl:value-of select="access/deeplinkurl"/></td>
											</tr>
										</tr>
										</xsl:if>
										<xsl:if test="access/type = 2">
										<tr>
											<td>URL to the data set: </td>
											<td><xsl:value-of select="access/dataseturl"/></td>
										</tr>
										</xsl:if>
										<xsl:if test="access/type = 3">
											<tr>
												<td>Email address of the person that can be contacted with requests for data: </td>
												<td><xsl:value-of select="access/email"/></td>
											</tr>
										</xsl:if>
										<xsl:if test="access/type = 4">
											<tr>
												<td>&#160;</td>
											</tr>
										</xsl:if>
									</table>
									</div>
								</td>
							</tr>
						  </xsl:for-each>
						</table>
					</div>
					</xsl:if>
				</div>
			</body>
		</html>
	</xsl:template>               
    <data:data>
	    <datasets>
<author>jaya.chidambaram@lshtm.ac.uk</author><type>0</type><dataset><value>5</value><reason> Data will be made available on request </reason><comments></comments></dataset></datasets>
    </data:data>
</xsl:stylesheet>
